# Supplementary material for: Identification and Characterization of a Novel Quanzhou Mulberry Virus from Mulberry (Morus alba)
Source: Viruses. 2023 May 9;15(5):1131. doi: 10.3390/v15051131 (PMC10222190; doi:10.3390/v15051131)
Supplement: Supplementary file 1 [file viruses-15-01131-s001.zip]

Archive with 3 entries (3 files):
- File S1 The whole sequence of QMV.fas
- Table S1 The sequences of promers.xlsx
- Table S2 The blastx result of QMV ORF2 sequence.csv
