# Supplementary material for: Identification and Characterization of a Novel Quanzhou Mulberry Virus from Mulberry (Morus alba)
Source: Viruses. 2023 May 9;15(5):1131. doi: 10.3390/v15051131 (PMC10222190; doi:10.3390/v15051131)
Supplement: Supplementary file 1 [file viruses-15-01131-s001.zip › File S1 The whole sequence of QMV.fas]

>Untitled_Seq_#1
ACATGGGTTTACCAATACATTATCACTATCACCATATCATTATGGATACCCCAACCCCCAACGTTGTTTCTGACAACATC
TCCTTTTCCAATATTGTTGAGTCTCTCGACAATAATATCATCGCTGCTACTGGTAGTGATAATACACAAACCAATCAACG
CCTTCTGCAATCTATCCTCTCCCAACCCACCAATGTCCTTGCTACACATGCTGAATCCGCTCTCGCCTCTACCTTTTCCC
ACGAAAAGAAGTTGCGTTCTACTAAGCAACTTTTTAAGATGCACCAAAGGTTGAATCCTTCGGAGATCCAACTTATTGAA
GACATCTTCCCCGCCATCCGTCTCGAGGTCACCGACGTTTCTGAACGTGACGCTCATCACCTATCCCGCGCCATACGCGA
TGTAGCCATGGCCAACATCCTGTATGAACTTCACTATTATGACTCCGGATCCCACAGTCCCCGTCACAATGTATACATTA
AAGATGTCGGTTCCAACCCCATCTACCATGTATCCCGGAACCATACTAACATTCACATGTGTGCACCCATCTTATCTTTT
GAAGACAATATCCGCGCAGAAAAAACCCGTAATTTTCTTGACAACGTCATCCAAAAGAAGAACTGTCGTTTCTCCGAACT
AGCAAAACTCGTTCGTGACAACAACTCCAAACTTATTTGTCACTCAAAAAGTCAAAATTGTCGTATCACCGCAAAATATC
TCATCTTTTGTCATTCCACTTACAACATGGAACTCATCGACATTGCAGATGCCATGGAATCCGCCAATGCTGAACAAGCG
CATGGTTTCCTCATGTTTGATCCAGACATTTTTGTGCTCGACAGAGGACTGCTAAAACACATTGACTGCGACTTCACCAA
ATATACTGACAAAGACGTTCGTTATATTCGGTTTTCATTCCGTAACGACACACAACCCGCGTACGTTCACAATTGGGACA
CGTACATTTCTCTTCTTACAAAGAAAATTATAAAGTCAACCACCGGTACCCCTTTTCTCATCGAACTCAAGCGCAATGTC
CTTAATCATGTCTTCTTTACCATCTATCGTAACACTTCCATCGTTATCCCCCGTACCGTTGTCACGTCCAATTTCTATTG
TCCTAATCTCGAAAATTACGTGATTATGGACACGTGGAATTTCCAACATCTTGCCACCAACCCAAACGCACCCCTACGAC
CGATCCGTCTCAAAATCGATAAAAATCTTTTTGAACAAATATTGTCGTATACGATGACCCTTACTTCCGGAAAATTCGTT
TTTCAGAATGTTCTTTGTGCAGCCGTATCCCTCAATCAACGACGTACCATTAATGGTCAGAGCATCAACCTCCGCGAAGA
AAAAAAACAAATTGTCTAGTGAAGAACTCTACATCGTTTGTGTTACCGCATACTTCATCATTTACAACCGTAACTTCGCG
TCATCCAAAGCTATTCAGCGACAAACTACCATCGTTGACGAATTACGTAGAGCCCGAACTAGTATCCTATACAATTTGTT
CCACAAAATTACCAAGCCCCTCTTTCGTATCGCTGCCGCCCCACATGTTATACTTTCACGTAACATTGATGACATGATCA
CCACCACAACTCCCCTTGAGATCAAACCCCCGGTAAAAACCGATTCCTGGCTCAGTGCTCTTATTAAAAGCTTTGGTGAC
CTTGATCAAATTAAAACCAGTATCCATTACCCAATTCACGTCATCACTGCAGTTGAACATGTTGAAGATATCATTGACCC
GAAGTCCTGTGCCAGAGCTTATCTCTCTTCTTACGACTCTTCCACTAACAAGGTTGATGTTACCATCACTGACATACCTT
GCGATTCTGTTGAAAAAATCTTTTCTGAAGTCGTACACACTCCTGAAGACAGTCATACATGTTCACTGCCTACTCGTTCA
ATTCAAGTACCTGGTGATGGTGACTGTCTCTTCCATTCAATAATTGCCTTGTTTAAAAATCCCATACCTGTGTCAGCACT
TAAGGAACAATTGTACAATTCAGAACACTTCCAGAAGCTAAATGCGACGGAACAGGACACTCAAAGAAGAATTCTTACAA
GCGTATCAACCGTGGCCGATCCCACCACATGGGGTGACGATGTCACTCTCACACTTGCTGGTCAAGTCTTCAAGTTTAAC
GTCTGTATCCATTTCAAACACGACACTACCCAATTTCGGTTTTACAATCTCCGCATGAATAACACTTACCATTTTCAGTA
TCATAACAACCACTGGACCCCTCTCGAAGCTGACGTTCCTTCTACTACCATTTACGTACCGTCTGACTCAACACCTTCAC
CACCTTCCCCTTCCATCACAGTCTTTAAAAACCCTACAACCAGTAACAATATTAACACATATTACCCGTTTCTCAATCCT
GCTTACAATGTAGGGCGCGCACCCTTCACCACTTTCACCGCTTTGTCATTTTTGGAAATCATTAGTGTCTATTCCCTTGA
TATTTCTGAATCCACAACTTCCGTATTTGATGACTCTTATGTTATTCCTCACATCCGTTCCCTGTGCGCTAACTCCAAAA
ACAGTACCGTATATTTTTACAACTCCAGTCCCCCAAAACCTCCGCCAGTCGATGTTACTGAAGTCATCATAACTCCCGAT
TTTCCTTCTAATGACCTTTCCCAATCTTTCACTAGTTTTAACACAATCTTTGTTAATGCTTCGTCTCCACATGATGTGTA
CCCTTACCGTTTCCCCTCACCAGACTCCGAAAATTTGTTCGTCACTCTCCCTGACTACATCAAGCGCACTATCATCTGCG
CTCTTGACGCCATCACAGCTACTTTGGTAATTCGTTTCACTGTTGACTCACCCGAAATCACATTCCTTTATCCTTACTCA
TCACGTTATTACATATCCTTTTTCAAACCCTCGTCATCATACCGGATTAACTCTGAGTACTTTGTGATCATGAACTTGCA
CAGTCCCGATGCACCCCTTTCTTCCGACGTAACCCCTGCTTCCGCTTACCAGTTCTTTACCGAATTGAACAGTATGAATG
ACAATTACCATTTCCAAATTACAAATTATTCCAACAGACCCGACGTCTCTCCACCTGACCATCTTACCGGCGATTATTTT
TCTTCTTTTATACCTAAATTCAAAGGTGGTTGTAAAACCAAGTCAGTCGTTGTCTACAAACGTCTTAGTGATTCCACCCA
CACTTACCACAATATACGTGCCCAGAAGATCAAATCCTTTAAAGAACGTTTTCACCAAATTTACGAAAAAACCGTCAATT
TCTCCTCTGAAGTGAAAAAACAAGTTGTTGATTCCATTAATCTTGTACCTTATAAACATTTACCCCCAGTTCCACCTGAA
TTCCATCCTCCTTTAAATGCATACAAGAAAATACAAATCACATTGGCACCAACTGTTAAAGCTAAATCCAGAATTATCCA
GAAACATTACGTCGATTACCAGATTAATAAAGTACACACCCTCAAGACTCTCGACGACGTTATATGCACCAACTCCTCAT
CTTTACAGACAATCCACAAAGATGCCCCCACTGTTATATCATACTCTTATATTCCCGAACTTTTCCAATCTATCTTACCT
AATACATCTATTTTAACAGTTACAGACAAGACTGATATTATCGTTCAAAGTCAATACCCAGTTCATTTTCACAATCCATG
CATGTACCGTCATCCCGATGCCAAGAACATGATCGCCTTATGTGTATTCCCAAACTACACCTTCGGTGCTGATGTTCATG
ATCAACTTTCTTACATCTCCCGATTTCAATACAAGACCATTTATGGACTTTTTCCTCACGGTACCAAAGGTGATACCATT
TTCCTCAAAAATTACGAACTTGGTCCGATGAAATACGTAGATGTAAAGTCCTCCCTTTTGCGATTTTCTTTTATCACCTT
TAATCGTATCGCTATCATGCCTTACTTTTCACCCTTTTCCTCATCCCTTATTGATTCTTTATTAGCAGCGATACCCAGCA
CCACTGACCCACATTTCCTCGTTATCCATGATTACATAAAGTACTGTTTGTATCACTCACGCAACACTGTTACAAACCTC
GCCTCCACTTATATGCGCGACCGTAGTTTATCCACCTCTACTCATCAAATGCTCAATCACACAGAGTTGCGCTTGTCTTC
TTATATGTACTATTTTGATCATCATGATAACTCCATGAAACCTACCTTTTGCGACCCTTCGAACCCTAATGACAAATACA
TCGTTGACAAAAATTGTGAAATTGTTGTTGACTTTGATATTGCCTCCATCCTTTTACAAGCTAGGTTGTCTAAGCACACC
TGTCCCGTTGAATTCATCGAAGCCGTACCTGGAGCAGGAAAAACCACTTTTATCATTAACCAATTTTCGACACACGATCT
TGTCGCGGTTCCTTCTCGTAAATCCCGGAAAGATGTTATTGAACGCATCAAGAAAAAACTTTCATTTGATGCACACGCCC
GTGTTAAAACTCTGTCCTCTTTCATTATCAATGGTGCTCCATCTTGTCAGACTCTTTTCATCGACGAGTGTCTTATGTAT
CATCCCGGCGCCGTCACCGCACTCATCTTCATTGTCAAGCCCACTAGAGTTGTGATGGCTGGAGACATCCTTCAAATCCC
TTTTATACCTCGTGTACCTGGTGTCACCATCCGATTCCCTCTAGAACATCTCTATCCCGTCACCAAATTCATGAGTGTCA
CTTACCGATGTCCTGTCGATGCAGTTATGCGTTTTGAACGTTACTACAAAGAGAAGTTCTCCACCAACCCTCTCTTTTCA
TCCGTCTCCACTCATAACAAACGAATCAACACCATCAGTACGACCATCATTAATACTGTTACAGACATCAGCGCCGTCTT
TGACGTATATCTCACTTTCACCCAGAGTGAAAAACTTGAACTTTCCAAGTACATCAAGACTCGTGACCCTGAAGCCGTCT
GTTACACTATTAACGAATACCAAGGTAGTCAGGCATCTCTCGTCTGTCTCGTCCGTCTTAGTCGTCACCCAAATCAGGTA
TACGACGATAATTCCCAAATTATAGTCGCTATATCTCGTCACACTGTCAAGTTCGTTTACCATACCGTTATCGACGATAC
CCTTTCCAAGCTTCTTTCCCAGCCCTTAGACTCTAACACCCTCATTCTTAAATCCCGACTTTCCGGTGGCGCATTAGGTG
CCTATTCCAATCCACAAGTTTCGAAATACAAACCAACCTTCACTTTTAATCCTACCACTTCCCGTACATACACTGAGTTC
CAGCGTATTATCCCCACTTTACCCTTGGATACCATTATCTGCGATAGTGTATTCGACCATATCGACCCTAACCTTGTCTT
TAAAGCTATATACAAACGGCGTGACATAAAAATTTCCACCCAGCAACATTTTATCCCAAACGCCATATTTAACACTTTTA
ATCGTAACGCTTTATTACACGCCCCGAAATTTCCCGACGACCCCTCGTTTGACGCCCTAGACCTACCGTCCACTGACACT
CCCCTCACCATCTCTTTACCTCAACCTAATCACACCGTCTTACAGATGTTTGTTGATGCTGCCTTTCCCAATTCCGCGCG
CTATACCCATATGTACACCCCGTGGTCTATCCACAATTCCTCCCTTGACCTTGATTTCGGAACCCAGATACGTGTCAATC
CTTTGTCCGTCGTTTTACCGTATAAGAAATACTCACCCATGACTCCCGTGCTTCAAACATCCTGTTACCCCTTACGTTCC
TACTCCCTTGTCGAAACTCTACTCGGTTTGTATAAGCGTAATTGTAATGTTCCATCCATTGCTTTTTTCTCAGATCCCGA
ATACCAATCCACTGTTTTGTTCCAGAAGTTTACTTCCACTTACCTAACCACTACCGTCTTTGATGAAATCGCACCTAACG
AAATTGACACTACAGAGTGGATGTTAGATCAGGATTTTCCCCTCTCTATGCTTGATAAGTATAGAGATATCTACAATGAC
TCTGTCAATCGTTATTCCTTTTCATTCAAAAGAGTTACCAAACCTGACCTTACCGACACCGCCGCTTTTACGATACCTGC
CGTTCAGACTATCGTTTTTTCCGATAAAAATTTCAACGCCATCTTTTGTCCTATCATTCGAGTAGTTAAATCCCGTCTTA
TTTCCAGTCTCAAAGAAAAGTTTTTGTTGTTTACTGACATTTCCGTCCAAGACTTCCAAGAACTTCTCAATAAACGTCTT
ATTGACGAACCTGTTCGTCATAATTACGAAGTTGATATAAGCAAATACGACAAATCCCAAGGACTTACAGTACTCCTCTT
TGAATGCAAGATTCTTCTTCTTTTTGGTGTACCTCCCCATCTAGTCTGGATTTGGTATTTAGCCCACGCCACCTCCGTTA
TTATTGACCCTACAACTGGACTAAAGATATCTCTCCCTCCCCAGAGAAAGAGTGGTGACCCCATCACATGGTTAGGTAAC
ACTGTTTTTCTCATGGCTGTTTTGTCTGAGTCCTTTCCTATGGAACAAACTTTGTTAGCACTGTTCTCTGGAGACGACTC
GTACATTGTCTCCAATGTCCCCTTAAACACTGATCTCCCCGTTCTCGCCAACTTGTACAACCTTGATGTCAAGCTTTATA
GATATTCATCCGCTTATTTCTGTTCCCGATTCATTCTCTTCACACATACCGGTATCATCGTTGTTCCTGATTTTGTCAAG
ACAGTTGTCAAATTGGGTCGAGATGATATCCGTAATCCCAACCACTTAGAGGAATACCGTGTTTCTCTTATGGACCAATA
TAGTACAGCCTTTTCCGAATCCGTGATCTTACCCCTCGAAGCCGCAATTCTCGAACGATATCCCAATACGTATTCTGTTC
CCACCGCATTCAAAAATTTCTTATCATTCATATCTTCATCTGAGTACTTTTCAACTTTGTTCATACCAAATGACAATATG
GATATGGATAATGTTTTTCATTACAGAGATTAAAATAGTAAGACCGTCCGTTCGATGTTTATTATATTGCTTTTCATTCT
CCCGTCTGTCACATCCGATTGTGTGTCTGTCGACAAACCACTTGTTATAATACCAAAAGTTTATAACGGTACTGTCGTCA
CTCAGGTTGTGCAAGACAAATTCACCGCTACCTTTCCCATTGCACTTCAATTCTTCGCCACCCTCCAGTTCTCCGATATA
TTTCTCCACGATTCTTGTGTCACCTCGTATACAGCTCCGTCTCTTTTTCCTGATCTTTGTCTTTTACCCCCTGATTGTGG
TTCCCCTTCCCATTTCGATTCAAAACGTCATTTTTATAACATACCCCTACACACTTGTTACGCTTATACCACATCCCCTG
GACCCCTCATACCACTTTATGAGGCAATTATCCCGAATCAATTGAAGATTTTCGACGGTATTTCAACTCTTTCCGGAACT
TTTAAGCCTTATAATTCCCTTTTTCAGTCAGAATTACATTTCACCCTCTATAATAAGACCTATATATTTCCCCGCGCATG
TCTAGATTTCTTTTCCTACTCTTTTGACAATTCTACCTTCATTTCACCAGTTCCCTCCCTTTCAGATTCTCGTCTCTCCC
TTTCAAACTCACCTTATTGCACTATTAGTGCTATTCTCTCTTATCGCAGTTCCTTTACAAACTTTACAGGTCTCTTTACA
TCTTCTATCGGTTCATCAGTACTTCTTAGGTCTACCCTAAATCCACTTAGTTACCCCCCTCATATTCCAGATACCCTTTG
TCAGTTGTTCCCTTTTAAGTCCCGTTCTCCCACTCTTTGTCCTGCTTCAACCTTATCCGGCTTCATCAAAAGTCGGAACT
GTGACTTACTCCCTTTGACCACCCACACCGTTACCCTGACGCACCGCTCCTTCTTGACACTTCTGTTTAAAGCCCTTTTC
CATACCCTTACCTACCCCTTTAGGTATATTTATTCGTCTTTCCGCCTATTCCTTTCCGTTTCCTATTCCGAACTTCTTCG
GTTTTCGAAATATTTTATTTTCTTCCTCTTTGTGTATCTCTTCCATCCCCTTTTTATTTCCTTCCTTTTCACACTTCTTC
TTCTTTATCTCGATATACATTATGGGTTCTTCTAATTCCAATCTCTTGAAGAATGATAAATATACTGTTATCGCACCCTC
CCAGACTCGTGGCTTTGTTGTTACCGATTCTGTTTTCGAATGTCGAACTACCTCCATTGGTCCTCTCTCCGTCACCCGCC
AGGTTGTTCCTTCAAAGAAAATTTCCCATGATGGATACATATCTTCTCGCGGTTCTACCACCTCCTATACCTTTTCTGCT
CGCAATTTTCAATACTCTAAGCATTCTTACTCACCCGATCAACGTTTCCCTTACTCTGAACGACCGAAGTATCAACCTTA
TGAATACTTTGGATCTACCCGTCAAAATTTTTCTTCACATCAACCACGTGATGATCATTTTCACTGGCGAAATTAATTAA
TTTAAACTAGTAAGATCCAACCGTTTTTCCTCTTACTTCCTCCCAGCTATGTCCACTCCCGCAAATACTTCCACCAAGAA
GCCCCGACAGTCTACCACTACTCAATCCGATGTCCGACCCCGAGCGCGCGCCCCTTCTCCCCCCGTCTCCGTCGTCCCCG
TCAGGCCTGCACCTCCCGTGCCAGTGCTCGTGCCCAAACAACCCCGAAACGACACCCTTCAGAAAATATTTTCTGATATT
TACACTAATCTTCTTACCATTCCTGCTAATCCCACTCTCCTTTGTACTACTATACTCACATTCATACTGGTCCTCACCCA
CAACTCAGACTTCACTACTGGTTTCCTTGGTCAACTCATCAATAACCTCGAGCCTAACACAGCCACTACCATTCGTGCCA
ACGCCTCCAGGTTGTTTGGATTGATCAGCTTCATCCCCGTCCTCATGACCCGGAATACCTCCACACTCGTGTACATTACT
GTCGGTTTCGGTATTTTCATTGCCCCCGCCGTTAATGTTTACGTTTATGGATTTTATTCTATGGTCTTATTCTTGTTCCT
CTCCACCCGAGCAGTTCACACCCGGTGGTTCCTTTTTGTTTTGGCGGCGTTGTTTTATTTCTACCTTCAACCCACCATAA
CCACTTGGTCTCACCCAACCCCGATCACCACCCAAAGCGCTCAACCCGCTAACCCAAGCCCCCGTTCCCGTGGTTAGTCC
GTCCACGTTTCTTGTTTCCCTTCCCTTCCCCTTCCTTCCGTTTAGTTATGCATTGG
