# Supplementary material for: Identification and Characterization of a Novel Quanzhou Mulberry Virus from Mulberry (Morus alba)
Source: Viruses. 2023 May 9;15(5):1131. doi: 10.3390/v15051131 (PMC10222190; doi:10.3390/v15051131)
Supplement: Supplementary file 1 [file viruses-15-01131-s001.zip › Table S1 The sequences of promers.xlsx]

## Sheet: Sheet1
Name	Primer sequences1
10×UPM	CTAATACGACTCACTATAGGGCAAGCAGTGGTATCAACGCAGAGT
G035-5UTR-R	GATTACGCCAAGCTTGAGATATTTTGCGGTGATACG	GSP
G035-5UTR-R1	CCCGTTCTCCCACTCTTTGTCCTGCTTC
G035-3UTR-F	GATTACGCCAAGCTTGACAGTCTACCACTACTCAATC
G035-3UTR-F1	GAGCCAGGAATCGGTTTTTACCGGGGGT
M13-F	CAGGGTTTTCCCAGTCACG
M13-R	GAGCGGATAACAATTTCACAC
pCB301-G035-F1	CAGGTCGACTCTAGAGGATCACATGGGTTTACCAATACATTATC	4546 bp
pCB301-G035-R1	CGTCGATGAAAAGAGTCTGACAAGATGGAGCACC
pCB301-G035-F2	TCAGACTCTTTTCATCGACGAGTGTCTTATGTAT	4730 bp
pCB301-G035-R2	TGAACGATCGGGGAAATTCGCCAATGCATAACTAAACGGAAGGAAG
G035-Rdrp-F	CAAAGTTGAAAAGTACTCAGATGAAG
G035-Rdrp-R	TCCCTTGACCTTGATTTCGGAAC
pCB301-det-F	CCTTCGCAAGACCCTTCCTCTA
pCB301-det-R	GACCGGCAACAGGATTCAATC
