# Supplementary material for: Identification and Characterization of a Novel Quanzhou Mulberry Virus from Mulberry (Morus alba)
Source: Viruses. 2023 May 9;15(5):1131. doi: 10.3390/v15051131 (PMC10222190; doi:10.3390/v15051131)
Supplement: Supplementary file 1 [file viruses-15-01131-s001.zip › Table S2 The blastx result of QMV ORF2 sequence.csv]

Query_92735	DAZ87875.1	31.314	974	535	29	2953	5655	1365	2277	1.29e-105	390	48.67	1	0
Query_92735	YP_009333216.1	32.061	917	540	31	3043	5667	1353	2228	2.30e-104	386	49.62	1	0
Query_92735	AQM55308.1	30.162	988	584	26	2872	5595	1345	2306	1.46e-102	381	48.28	1	0
Query_92735	AQM55309.1	30.030	989	584	27	2872	5595	1345	2306	2.87e-102	380	48.53	1	0
Query_92735	DAZ87883.1	30.417	983	526	26	2962	5655	1079	1988	7.27e-102	378	46.90	1	0
Query_92735	DAZ87880.1	31.809	940	577	23	2953	5655	1342	2256	1.67e-101	377	49.47	1	0
Query_92735	DAZ87878.1	30.321	1029	619	28	2743	5655	1252	2240	5.99e-101	375	47.42	1	0
Query_92735	QPL17819.1	29.862	941	548	25	3040	5574	1515	2439	5.14e-99	370	46.97	1	0
Query_92735	QPL17819.1	22.166	397	240	18	46	1077	345	725	1.71e-04	60.8	40.05	1	0
Query_92735	YP_004928118.1	30.154	975	561	27	3040	5655	1670	2627	1.74e-98	368	47.18	1	0
Query_92735	AQZ55393.1	29.789	1044	545	36	2938	5655	1358	2351	1.70e-97	365	47.03	1	0
Query_92735	AFI24681.1	29.941	1022	548	32	2941	5631	1358	2336	3.34e-97	363	47.16	1	0
Query_92735	AFI24684.1	29.941	1022	548	32	2941	5631	1358	2336	3.43e-97	363	47.16	1	0
Query_92735	QGA70922.1	29.980	1024	549	32	2935	5631	1356	2336	3.55e-97	363	47.07	1	0
Query_92735	AQZ55396.1	29.789	1044	545	36	2938	5655	1358	2351	4.01e-97	363	47.03	1	0
Query_92735	YP_009362298.1	29.789	1044	545	36	2938	5655	1358	2351	4.15e-97	363	47.03	1	0
Query_92735	AFI24672.1	29.980	1024	549	32	2935	5631	1356	2336	4.22e-97	363	47.07	1	0
Query_92735	YP_009388582.1	29.789	1044	545	36	2938	5655	1358	2351	4.52e-97	363	47.03	1	0
Query_92735	AQZ55387.1	29.789	1044	545	36	2938	5655	1358	2351	4.64e-97	363	47.03	1	0
Query_92735	AQZ55390.1	29.789	1044	545	36	2938	5655	1358	2351	4.81e-97	363	47.03	1	0
Query_92735	AQZ55405.1	29.789	1044	545	36	2938	5655	1358	2351	5.15e-97	363	47.03	1	0
Query_92735	AQZ55399.1	29.789	1044	545	36	2938	5655	1358	2351	5.61e-97	363	47.03	1	0
Query_92735	AQZ55414.1	29.789	1044	545	36	2938	5655	1358	2351	5.71e-97	363	47.03	1	0
Query_92735	ASO75595.1	29.980	1024	549	32	2935	5631	1356	2336	6.61e-97	363	46.97	1	0
Query_92735	ASO75592.1	29.883	1024	550	32	2935	5631	1356	2336	6.78e-97	363	47.07	1	0
Query_92735	AQM55314.1	29.688	1024	552	32	2935	5631	1356	2336	1.01e-96	362	47.17	1	0
Query_92735	AXQ04834.1	29.980	1024	549	31	2935	5631	1356	2336	1.96e-96	361	47.07	1	0
Query_92735	BAR91505.1	29.883	1024	550	32	2935	5631	1356	2336	2.33e-96	361	46.97	1	0
Query_92735	AXQ04831.1	29.883	1024	550	31	2935	5631	1356	2336	2.35e-96	361	47.07	1	0
Query_92735	YP_009256205.1	29.883	1024	550	32	2935	5631	1356	2336	2.72e-96	361	46.97	1	0
Query_92735	UZH43542.1	29.746	1022	550	32	2941	5631	1358	2336	3.69e-96	360	46.97	1	0
Query_92735	AMO03221.1	29.630	1026	599	28	2842	5655	1696	2686	3.78e-96	360	47.47	1	0
Query_92735	CCV01575.2	29.576	1038	557	33	2935	5655	1356	2350	4.06e-95	357	46.63	1	0
Query_92735	QVL22804.1	32.025	943	533	29	2956	5655	1942	2819	1.62e-94	355	48.25	1	0
Query_92735	UJQ88178.1	32.131	943	532	29	2956	5655	1942	2819	1.66e-94	355	48.14	1	0
Query_92735	UJQ88166.1	32.131	943	532	29	2956	5655	1942	2819	1.86e-94	355	48.14	1	0
Query_92735	AYP67558.1	32.131	943	532	29	2956	5655	1942	2819	1.88e-94	355	48.14	1	0
Query_92735	UJQ88162.1	32.131	943	532	29	2956	5655	1942	2819	1.96e-94	355	48.14	1	0
Query_92735	UKL14683.1	32.131	943	532	29	2956	5655	1942	2819	1.99e-94	355	48.14	1	0
Query_92735	UJQ88150.1	32.131	943	532	29	2956	5655	1942	2819	1.99e-94	355	48.14	1	0
Query_92735	UJQ88190.1	32.131	943	532	29	2956	5655	1942	2819	2.10e-94	355	48.14	1	0
Query_92735	YP_009336762.1	31.116	887	505	23	3052	5667	1820	2615	2.10e-94	355	48.93	1	0
Query_92735	UJQ88148.1	32.604	914	511	27	2956	5574	1942	2791	2.37e-94	355	48.14	1	0
Query_92735	AWA82276.1	29.491	963	561	24	3028	5655	1797	2728	6.66e-94	353	47.25	1	0
Query_92735	AWA82275.1	29.534	965	558	25	3028	5655	1786	2717	8.80e-94	353	47.36	1	0
Query_92735	UNH55542.1	28.422	957	588	26	3046	5655	1508	2454	9.58e-94	353	46.60	1	0
Query_92735	UDL14013.1	30.336	923	517	28	3040	5658	1852	2698	1.01e-93	353	47.89	1	0
Query_92735	APG77802.1	30.000	890	493	22	3040	5574	2153	2957	1.12e-93	353	46.63	1	0
Query_92735	AQZ42313.1	29.651	1032	560	35	2941	5655	1359	2351	1.27e-93	352	47.00	1	0
Query_92735	UNH55537.1	28.527	957	587	26	3046	5655	1508	2454	1.32e-93	352	46.50	1	0
Query_92735	UNH55547.1	28.527	957	587	26	3046	5655	1508	2454	6.64e-93	350	46.60	1	0
Query_92735	UNH55532.1	28.318	957	589	26	3046	5655	1508	2454	8.24e-93	350	46.39	1	0
Query_92735	QIH54356.1	29.925	929	562	25	3031	5577	1544	2463	8.64e-93	350	46.93	1	0
Query_92735	QIH54356.1	20.732	410	277	14	109	1257	506	894	7.85e-05	62.0	40.49	1	0
Query_92735	QIH54363.1	29.936	932	558	26	3031	5577	1544	2463	1.47e-92	349	47.00	1	0
Query_92735	QIH54363.1	20.732	410	277	14	109	1257	506	894	6.42e-05	62.4	40.49	1	0
Query_92735	WBV73446.1	30.150	932	556	27	3031	5577	1544	2463	1.52e-92	349	47.10	1	0
Query_92735	WBV73446.1	20.732	410	277	14	109	1257	506	894	8.26e-05	62.0	40.49	1	0
Query_92735	QFU28437.1	30.043	932	557	26	3031	5577	1544	2463	3.28e-92	348	46.89	1	0
Query_92735	QFU28437.1	20.976	410	276	14	109	1257	506	894	3.36e-05	63.2	40.49	1	0
Query_92735	URN79272.1	29.319	955	578	28	3040	5655	1555	2495	3.90e-92	347	45.97	1	0
Query_92735	URN79272.1	24.775	222	149	7	589	1221	671	885	4.70e-06	65.9	43.69	1	0
Query_92735	ABG33779.1	29.424	955	577	28	3040	5655	1555	2495	1.36e-91	346	45.86	1	0
Query_92735	ABG33779.1	24.775	222	149	7	589	1221	671	885	1.55e-05	64.3	43.24	1	0
Query_92735	URN79270.1	29.215	955	579	28	3040	5655	1555	2495	1.45e-91	346	45.86	1	0
Query_92735	URN79270.1	24.775	222	149	7	589	1221	671	885	4.14e-06	66.2	43.69	1	0
Query_92735	QUM93123.1	29.319	955	578	28	3040	5655	1555	2495	2.10e-91	345	45.86	1	0
Query_92735	QUM93123.1	24.775	222	149	7	589	1221	671	885	4.36e-06	66.2	43.69	1	0
Query_92735	YP_654538.1	29.319	955	578	28	3040	5655	1555	2495	2.82e-91	345	45.86	1	0
Query_92735	YP_654538.1	24.775	222	149	7	589	1221	671	885	6.00e-06	65.5	43.24	1	0
Query_92735	QUM93121.1	29.110	955	580	28	3040	5655	1555	2495	2.94e-91	345	46.07	1	0
Query_92735	QUM93121.1	24.324	222	150	7	589	1221	671	885	1.24e-05	64.7	43.24	1	0
Query_92735	QUM93101.1	29.215	955	579	27	3040	5655	1555	2495	3.10e-91	345	45.76	1	0
Query_92735	QUM93101.1	24.775	222	149	7	589	1221	671	885	4.55e-06	65.9	43.69	1	0
Query_92735	QUM93097.1	29.110	955	580	28	3040	5655	1555	2495	4.01e-91	344	46.07	1	0
Query_92735	QUM93097.1	24.324	222	150	7	589	1221	671	885	2.32e-05	63.5	42.79	1	0
Query_92735	QUM93115.1	29.110	955	580	28	3040	5655	1555	2495	4.18e-91	344	45.97	1	0
Query_92735	QUM93115.1	24.775	222	149	7	589	1221	671	885	6.36e-06	65.5	43.24	1	0
Query_92735	QUM93103.1	29.110	955	580	28	3040	5655	1555	2495	5.19e-91	344	45.97	1	0
Query_92735	QUM93103.1	24.775	222	149	7	589	1221	671	885	6.10e-06	65.5	43.24	1	0
Query_92735	QUM93113.1	29.110	955	580	28	3040	5655	1555	2495	5.32e-91	344	45.97	1	0
Query_92735	QUM93113.1	24.775	222	149	7	589	1221	671	885	6.10e-06	65.5	43.24	1	0
Query_92735	UBY00457.1	29.958	958	579	28	3031	5655	1545	2493	5.99e-91	343	46.76	1	0
Query_92735	UBY00457.1	20.824	437	295	12	94	1317	502	916	1.72e-09	77.4	41.42	1	0
Query_92735	WAW15896.1	29.881	927	565	28	3031	5577	1545	2464	8.58e-91	343	47.36	1	0
Query_92735	WAW15896.1	21.510	437	292	13	94	1317	502	916	5.50e-09	75.5	41.42	1	0
Query_92735	QUM93119.1	29.319	955	578	28	3040	5655	1555	2495	8.68e-91	343	45.76	1	0
Query_92735	QUM93119.1	24.775	222	149	7	589	1221	671	885	4.78e-06	65.9	43.69	1	0
Query_92735	ABA42875.1	29.215	955	579	28	3040	5655	1555	2495	9.38e-91	343	45.76	1	0
Query_92735	ABA42875.1	24.775	222	149	7	589	1221	671	885	4.47e-06	65.9	43.69	1	0
Query_92735	YP_009508070.1	29.773	927	566	28	3031	5577	1542	2461	1.12e-90	343	47.25	1	0
Query_92735	YP_009508070.1	24.409	254	168	7	601	1317	672	916	1.30e-07	71.2	42.13	1	0
Query_92735	QDZ71189.1	30.000	900	529	26	3055	5655	677	1508	1.18e-90	341	46.67	1	0
Query_92735	WAW15910.1	29.486	953	587	28	3031	5655	1545	2490	1.24e-90	343	46.80	1	0
Query_92735	WAW15910.1	21.281	437	293	13	94	1317	502	916	1.45e-08	74.3	41.19	1	0
Query_92735	WAW15922.1	29.486	953	587	28	3031	5655	1545	2490	1.36e-90	342	46.80	1	0
Query_92735	WAW15922.1	21.281	437	293	13	94	1317	502	916	1.46e-08	74.3	41.19	1	0
Query_92735	WAW15886.1	29.486	953	587	28	3031	5655	1545	2490	1.91e-90	342	46.69	1	0
Query_92735	WAW15886.1	24.803	254	167	7	601	1317	672	916	2.15e-08	73.6	42.52	1	0
Query_92735	WAW15890.1	29.634	955	583	30	3031	5655	1545	2490	3.42e-90	341	47.12	1	0
Query_92735	WAW15890.1	24.409	254	168	7	601	1317	672	916	1.24e-07	71.2	42.13	1	0
Query_92735	WAW15936.1	29.276	953	589	27	3031	5655	1545	2490	3.79e-90	341	46.38	1	0
Query_92735	WAW15936.1	21.281	437	293	13	94	1317	502	916	1.77e-08	73.9	41.19	1	0
Query_92735	WAW15916.1	29.634	955	583	30	3031	5655	1545	2490	4.06e-90	341	47.12	1	0
Query_92735	WAW15916.1	21.281	437	293	13	94	1317	502	916	1.37e-08	74.3	41.19	1	0
Query_92735	WAW15904.1	30.205	927	562	28	3031	5577	1545	2464	5.48e-90	340	47.03	1	0
Query_92735	WAW15904.1	20.824	437	295	12	94	1317	502	916	3.61e-09	76.3	41.42	1	0
Query_92735	ATW76030.1	30.215	930	558	28	3031	5577	1545	2464	7.53e-90	340	47.10	1	0
Query_92735	ATW76030.1	21.053	437	294	13	94	1317	502	916	3.08e-09	76.6	41.65	1	0
Query_92735	WAW15928.1	30.108	930	559	28	3031	5577	1545	2464	7.66e-90	340	47.10	1	0
Query_92735	WAW15928.1	20.824	437	295	12	94	1317	502	916	7.19e-09	75.1	41.19	1	0
Query_92735	WAW15888.1	30.215	930	558	28	3031	5577	1545	2464	8.00e-90	340	47.10	1	0
Query_92735	WAW15888.1	20.776	438	294	13	94	1317	502	916	2.49e-09	76.6	41.78	1	0
Query_92735	QKW94174.1	30.152	922	541	24	2992	5583	1519	2395	8.02e-90	340	46.20	1	0
Query_92735	WAW15898.1	30.215	930	558	28	3031	5577	1545	2464	8.79e-90	340	47.10	1	0
Query_92735	WAW15898.1	21.053	437	294	13	94	1317	502	916	2.54e-09	76.6	41.88	1	0
Query_92735	AGM16551.1	29.812	956	580	28	3031	5655	1545	2490	9.91e-90	340	46.65	1	0
Query_92735	AGM16551.1	21.640	439	289	13	94	1317	502	916	2.49e-09	76.6	40.55	1	0
Query_92735	WAW15942.1	30.183	931	557	29	3031	5577	1545	2464	9.91e-90	340	47.26	1	0
Query_92735	WAW15942.1	20.595	437	296	12	94	1317	502	916	1.22e-08	74.3	41.19	1	0
Query_92735	WAW15930.1	29.773	927	566	28	3031	5577	1545	2464	1.38e-89	339	47.03	1	0
Query_92735	WAW15930.1	24.803	254	167	7	601	1317	672	916	3.29e-08	73.2	42.52	1	0
Query_92735	YP_009345041.1	31.410	901	491	33	3040	5574	1831	2660	1.76e-89	339	47.72	1	0
Query_92735	AQM55317.1	29.528	1016	584	32	2938	5655	1366	2359	9.98e-89	336	47.05	1	0
Query_92735	AQM55320.1	29.528	1016	584	32	2938	5655	1353	2346	1.09e-88	336	47.05	1	0
Query_92735	UNH55552.1	27.743	948	601	23	3040	5655	1452	2391	1.68e-88	336	45.89	1	0
Query_92735	AFY98072.1	29.481	1021	578	31	2938	5655	1271	2264	3.28e-88	335	47.11	1	0
Query_92735	UNH55562.1	28.749	967	587	32	3016	5655	1556	2507	3.52e-88	335	47.57	1	0
Query_92735	UNH55557.1	27.637	948	602	23	3040	5655	1416	2355	9.99e-88	333	45.89	1	0
Query_92735	QDC23193.1	28.515	1017	593	28	2938	5655	1271	2264	1.77e-87	332	47.00	1	0
Query_92735	QUM93111.1	29.005	955	581	28	3040	5655	1555	2495	2.07e-87	332	45.86	1	0
Query_92735	QUM93111.1	24.775	222	149	7	589	1221	671	885	6.10e-06	65.5	43.24	1	0
Query_92735	UYL94373.1	27.860	944	577	23	2953	5658	389	1270	1.36e-81	309	46.08	1	0
Query_92735	YP_009351827.1	34.124	548	326	9	4072	5655	1787	2319	3.34e-76	296	52.74	1	0
Query_92735	YP_009351827.1	30.341	323	199	12	2935	3849	1322	1636	3.66e-24	125	50.77	1	0
Query_92735	AQM55296.1	34.124	548	326	9	4072	5655	1787	2319	3.43e-76	296	52.74	1	0
Query_92735	AQM55296.1	30.341	323	199	12	2935	3849	1322	1636	3.66e-24	125	50.77	1	0
Query_92735	UZH43566.1	34.058	552	328	10	4063	5655	1783	2319	1.18e-75	294	53.44	1	0
Query_92735	UZH43566.1	30.530	321	197	12	2941	3849	1324	1636	3.23e-24	125	50.78	1	0
